# Supplementary material for: ENACT: End-to-End Analysis of Visium High Definition (HD) Data
Source: Bioinformatics. 2025 Mar 7;41(3):btaf094. doi: 10.1093/bioinformatics/btaf094 (PMC11925495; doi:10.1093/bioinformatics/btaf094)
Supplement: btaf094_Supplementary_Data [file btaf094_supplementary_data.zip]

Archive with 1 entries (1 files):
- supplementary material - feb 24 - small.pdf
